# Supplementary material for: High-Strength GO/PA66 Nanocomposite Fibers via In Situ Precipitation and Polymerization
Source: Polymers (Basel). 2021 May 22;13(11):1688. doi: 10.3390/polym13111688 (PMC8196895; doi:10.3390/polym13111688)
Supplement: Supplementary file 1 [file polymers-13-01688-s001.zip]

Archive with 1 entries (1 files):
- polymers-1233603-SI.pdf
